# Supplementary material for: Cembrane-Based Diterpenoids Isolated from the Soft Coral Sarcophyton sp
Source: Mar Drugs. 2025 Oct 30;23(11):422. doi: 10.3390/md23110422 (PMC12653649; doi:10.3390/md23110422)
Supplement: Supplementary file 1 [file marinedrugs-23-00422-s001.zip]

Archive with 1 entries (1 files):
- marinedrugs-3835902-supplementary.pdf
